# Supplementary material for: Didymocarpus lobulatus (Gesneriaceae), a new species from Zhejiang Province, East China
Source: PhytoKeys. 2020 Aug 26;157:145–53. doi: 10.3897/phytokeys.157.30349 (PMC7471605; doi:10.3897/phytokeys.157.30349)
Supplement: XML Treatment for Didymocarpus lobulatus [file phytokeys.157.30349-treatment1.xml]

<!DOCTYPE tp:taxon-treatment
  PUBLIC "-//TaxonX//DTD Taxonomic Treatment Publishing DTD v0 20100105//EN" "tax-treatment-NSO.dtd">
<tp:taxon-treatment xmlns:tp="http://www.plazi.org/taxpub"><tp:treatment-meta><kwd-group><label>Taxon classification</label><kwd><named-content xmlns:xlink="http://www.w3.org/1999/xlink" content-type="kingdom">Plantae</named-content></kwd><kwd><named-content xmlns:xlink="http://www.w3.org/1999/xlink" content-type="order">Lamiales</named-content></kwd><kwd><named-content xmlns:xlink="http://www.w3.org/1999/xlink" content-type="family">Gesneriaceae</named-content></kwd></kwd-group><mixed-citation publication-type="journal"><person-group><name><surname>Xie</surname><given-names>Wen-Yuan</given-names></name><name><surname>Zhou</surname><given-names>Jia-Jun</given-names></name><name><surname>Hong</surname><given-names>Xin</given-names></name><name><surname>Wen</surname><given-names>Fang</given-names></name></person-group><article-title><italic><tp:taxon-name><tp:taxon-name-part taxon-name-part-type="genus" reg="Didymocarpus">Didymocarpus</tp:taxon-name-part> <tp:taxon-name-part taxon-name-part-type="species" reg="lobulatus">lobulatus</tp:taxon-name-part></tp:taxon-name></italic> (<tp:taxon-name><tp:taxon-name-part taxon-name-part-type="family">Gesneriaceae</tp:taxon-name-part></tp:taxon-name>), a new species from Zhejiang Province, East China</article-title><source>PhytoKeys</source><day>26</day><month>8</month><year>2020</year><volume>157</volume><fpage>145</fpage><lpage>153</lpage><pub-id pub-id-type="doi">10.3897/phytokeys.157.30349</pub-id></mixed-citation></tp:treatment-meta><tp:nomenclature><tp:taxon-name><object-id xmlns:xlink="http://www.w3.org/1999/xlink" content-type="arpha" xlink:type="simple">61DAA285-C8F9-556F-AD02-CA8DDDE0E16A</object-id>
            <tp:taxon-name-part taxon-name-part-type="genus" reg="Didymocarpus">Didymocarpus</tp:taxon-name-part>
            <tp:taxon-name-part taxon-name-part-type="species" reg="lobulatus">lobulatus</tp:taxon-name-part>
            <object-id xmlns:xlink="http://www.w3.org/1999/xlink" content-type="ipni" xlink:type="simple">urn:lsid:ipni.org:names:77211191-1</object-id>
          </tp:taxon-name><tp:taxon-authority>F. Wen, Xin Hong &amp; W.Y. Xie</tp:taxon-authority><tp:taxon-status xmlns:xlink="http://www.w3.org/1999/xlink" xlink:type="simple">sp. nov.</tp:taxon-status><xref ref-type="fig" rid="F1">Figures 1</xref><xref ref-type="fig" rid="F2">, 2</xref></tp:nomenclature><tp:treatment-sec sec-type="diagnosis" id="SECID0ERLAC"><title>Diagnosis.</title><p><italic><tp:taxon-name><tp:taxon-name-part taxon-name-part-type="genus" reg="Didymocarpus">Didymocarpus</tp:taxon-name-part> <tp:taxon-name-part taxon-name-part-type="species" reg="lobulatus">lobulatus</tp:taxon-name-part></tp:taxon-name></italic> is similar to <italic><tp:taxon-name><tp:taxon-name-part taxon-name-part-type="genus" reg="Didymocarpus">D.</tp:taxon-name-part> <tp:taxon-name-part taxon-name-part-type="species" reg="heucherifolius">heucherifolius</tp:taxon-name-part></tp:taxon-name></italic> Handel-Mazzetti and <italic><tp:taxon-name><tp:taxon-name-part taxon-name-part-type="genus" reg="Didymocarpus">D.</tp:taxon-name-part> <tp:taxon-name-part taxon-name-part-type="species" reg="salviiflorus">salviiflorus</tp:taxon-name-part></tp:taxon-name></italic> W.Y. Chun in having a similar zygomorphic corolla and pink to pinkish-purple funnel-shaped to tubular corolla tube, but can be distinguished from the former by its densely eglandular and glandular pubescent peduncle (vs. villous in <italic><tp:taxon-name><tp:taxon-name-part taxon-name-part-type="genus" reg="Didymocarpus">D.</tp:taxon-name-part> <tp:taxon-name-part taxon-name-part-type="species" reg="heucherifolius">heucherifolius</tp:taxon-name-part></tp:taxon-name></italic>), bracts subulate to subulate-triangular (vs. elliptic) and margin sparsely crenate from the middle (vs. entire), calyx shallowly 5-lobed to or lobed about two-thirds of the calyx length from the base (vs. 5-lobed to the base). From <italic><tp:taxon-name><tp:taxon-name-part taxon-name-part-type="genus" reg="Didymocarpus">D.</tp:taxon-name-part> <tp:taxon-name-part taxon-name-part-type="species" reg="salviiflorus">salviiflorus</tp:taxon-name-part></tp:taxon-name></italic>, it differs by having subulate to subulate-triangular bracts (vs. semi-orbicular in <italic><tp:taxon-name><tp:taxon-name-part taxon-name-part-type="genus" reg="Didymocarpus">D.</tp:taxon-name-part> <tp:taxon-name-part taxon-name-part-type="species" reg="salviiflorus">salviiflorus</tp:taxon-name-part></tp:taxon-name></italic>), calyx lobes triangular but non-overlapping (vs. depressed oblong, overlapping at margin) and in size in ca. 5 × 2.5 mm (vs. 2–2.2 × 4–4.5 mm). It is also similar to <italic><tp:taxon-name><tp:taxon-name-part taxon-name-part-type="genus" reg="Didymocarpus">D.</tp:taxon-name-part> <tp:taxon-name-part taxon-name-part-type="species" reg="cortusifolius">cortusifolius</tp:taxon-name-part></tp:taxon-name></italic> in the shape and size of the leaves, but can be easily distinguished by having bracts subulate to subulate-triangular (vs. ovate to elliptic in <italic><tp:taxon-name><tp:taxon-name-part taxon-name-part-type="genus" reg="Didymocarpus">D.</tp:taxon-name-part> <tp:taxon-name-part taxon-name-part-type="species" reg="cortusifolius">cortusifolius</tp:taxon-name-part></tp:taxon-name></italic>), bract margin sparsely crenate from the middle (vs. entire), larger calyx lobes ca. 5 × 2.5 mm (vs. 1–3 × ca. 2 mm) and lobes’ margin nearly entire to entire (vs. denticulate), corolla white (vs. corolla pink to dark pink), fertile stamens adnate to corolla ca. 5 mm from base (vs. adnate to corolla 10–14 mm from base), filaments sparsely brownish glandular-puberulous (vs. glabrous).</p><fig id="F1" position="float" orientation="portrait"><object-id xmlns:xlink="http://www.w3.org/1999/xlink" content-type="doi" xlink:type="simple">10.3897/phytokeys.157.30349.figure1</object-id><object-id xmlns:xlink="http://www.w3.org/1999/xlink" content-type="zenodo_dep_id" xlink:type="simple">4012876</object-id><object-id xmlns:xlink="http://www.w3.org/1999/xlink" content-type="arpha" xlink:type="simple">458502C6-7D4D-528C-A0C6-59B6392A44D1</object-id><label>Figure 1.</label><caption><p><italic><tp:taxon-name><tp:taxon-name-part taxon-name-part-type="genus" reg="Didymocarpus">Didymocarpus</tp:taxon-name-part> <tp:taxon-name-part taxon-name-part-type="species" reg="lobulatus">lobulatus</tp:taxon-name-part></tp:taxon-name></italic><bold>A</bold> Habit <bold>B</bold> Flower in top view <bold>C</bold> Opened corolla, showing stamens and staminodes <bold>D</bold> Fertile stamens and anthers <bold>E</bold> Pistil, disc and stigma.</p></caption><graphic xmlns:xlink="http://www.w3.org/1999/xlink" xlink:href="phytokeys-157-145-g001.jpg" position="float" orientation="portrait" xlink:type="simple" id="oo_445942.jpg"><uri content-type="original_file" xlink:type="simple">https://binary.pensoft.net/fig/445942</uri></graphic></fig></tp:treatment-sec><tp:treatment-sec sec-type="material" id="SECID0ERPAC"><title>Type.</title><p>CHINA. Zhejiang Province: Shengzhou city, Chongren Town, Liwang village, <named-content xmlns:xlink="http://www.w3.org/1999/xlink" content-type="dwc:verbatimCoordinates" xlink:type="simple"><named-content content-type="geo-json" specific-use="{&#34;type&#34;:&#34;Point&#34;,&#34;coordinates&#34;:[120.650000,29.650000]}" id="NCID0E1PAC" xlink:type="simple">29°39'N, 120°39'E</named-content></named-content>, 223 m a.s.l., 23 May 2014, flowering, Wen-Yuan Xie &amp; Jia-Jun Zhou 140523-01 (holotype: IBK; isotype: AHU).</p></tp:treatment-sec><tp:treatment-sec sec-type="description" id="SECID0EAAAE"><title>Description.</title><p>Perennial acaulescent herb. Rhizome horizontal, 1–4 cm long, up to 1.5 cm in diameter, roots fibrous. Leaves 4–8 basal, clustered at the apex of the rhizome; petioles terete, 2–9 cm long, densely covered with spreading rust-brown villous and white puberulent indumentum; blades asymmetrically orbicular-ovate to orbicular triangular, 3–10 × 2.5–12.5 cm, apex rounded, base cordate, margin irregularly triangular denticulate, papery, upper surface densely covered with whitish short and long eglandular pubescent indumentum, green, lower surface sparsely covered with hairs as on upper surface confined to the veins, pale green, basic veins 3–6, obscure above, prominent beneath. Inflorescences axillary, cymes 1–2-branched, 3–8 (–12)-flowered; peduncle 3–16 cm long, densely covered with both eglandular and glandular pubescent hairs, pedicel 0.3–2 cm long, with indumentum as on the peduncle. Bracts 2, opposite, subulate to subulate-triangular, ca. 8 mm long, adaxially glabrous, abaxially puberulent, margin sparsely crenate from the middle; bracteoles 2, opposite, subulate, 3–3.5 mm long, indumentum same as bracts. Calyx actinomorphic, shallowly 5-lobed to about two-thirds of the calyx length from the base, symmetrical, 1.3–1.6 cm long, inside glabrous, outside densely puberulent, brownish-green; lobes equal, triangular, ca. 5 × 2.5 mm, apices obtuse, margin nearly entire to entire. Corolla zygomorphic, 2.5–3.2 cm long; outside sparsely puberulent to glabrescent, inside glabrous, pink to dark pink, becoming pinkish-white at the base, with brown lines inside. Tube funnel-shaped to tubular, 1.8–2.2 cm long, 0.8–1 cm in diameter at mouth; limb distinctly 2-lipped, adaxial lip 2-parted to near the middle, lobes ovate, ca. 6 × 5 mm, abaxial lip 3-lobed from the base, lobes oblong, ca. 8 × 4 mm, more or less equal. Fertile stamens 2, adnate to corolla ca. 0.5 cm from base; filaments slender, 6–10 mm long, geniculate near the base, sparsely brownish glandular-puberulous; anthers fused along their entire adaxial surfaces, reniform-oblong, 1.8–2.5 mm long, ca. 2 mm wide, pale yellow, bearded on the back; staminodes 3, reduced to capitate, 0.3–0.5 mm long, adnate to corolla 6-8 mm from base, brown. Disc cylindrical, ca. 2 mm long, margin irregular, glabrous. Pistils 2–3 cm long, densely puberulent with both glandular and eglandular hairs; ovary ca. 2.6 cm long, yellowish-green. Stigma 1, terminal, depressed-globose, undivided, translucent. Capsule 5.5–7 cm long, brownish, glabrous.</p><fig id="F2" position="float" orientation="portrait"><object-id xmlns:xlink="http://www.w3.org/1999/xlink" content-type="doi" xlink:type="simple">10.3897/phytokeys.157.30349.figure2</object-id><object-id xmlns:xlink="http://www.w3.org/1999/xlink" content-type="zenodo_dep_id" xlink:type="simple">4012878</object-id><object-id xmlns:xlink="http://www.w3.org/1999/xlink" content-type="arpha" xlink:type="simple">72E07A8D-C081-5EB7-89C0-1CAF5BBCFE70</object-id><label>Figure 2.</label><caption><p><italic><tp:taxon-name><tp:taxon-name-part taxon-name-part-type="genus" reg="Didymocarpus">Didymocarpus</tp:taxon-name-part> <tp:taxon-name-part taxon-name-part-type="species" reg="lobulatus">lobulatus</tp:taxon-name-part></tp:taxon-name></italic> F. Wen, Xin Hong &amp; W.Y. Xie. <bold>A</bold> Habitat <bold>B</bold> Vegetative part of plants <bold>C</bold> Habitat in flowering <bold>D</bold> Frontal view of corolla <bold>E</bold> Top view of cyme, showing actinomorphic calyx <bold>F</bold> Opened corolla for showing stamens, pistil and calyx lobes <bold>G</bold> Adaxial surface view of leaf blade <bold>H</bold> Abaxial surface view of leaf blade.</p></caption><graphic xmlns:xlink="http://www.w3.org/1999/xlink" xlink:href="phytokeys-157-145-g002.jpg" position="float" orientation="portrait" xlink:type="simple" id="oo_445943.jpg"><uri content-type="original_file" xlink:type="simple">https://binary.pensoft.net/fig/445943</uri></graphic></fig></tp:treatment-sec><tp:treatment-sec sec-type="etymology" id="SECID0ENBAE"><title>Etymology.</title><p>The specific epithet is derived from the shallowly 5-lobed calyx.</p></tp:treatment-sec><tp:treatment-sec sec-type="distribution" id="SECID0ESBAE"><title>Distribution and habitat.</title><p><italic><tp:taxon-name><tp:taxon-name-part taxon-name-part-type="genus" reg="Didymocarpus">Didymocarpus</tp:taxon-name-part> <tp:taxon-name-part taxon-name-part-type="species" reg="lobulatus">lobulatus</tp:taxon-name-part></tp:taxon-name></italic> is locally abundant and endemic to a narrow area in eastern China, surrounding the type locality. This species grows on moist shady cliffs of sandy shale hills, at an elevation of 223 m a.s.l. in type locality. The average temperature is 16.4 °C, the average annual precipitation has been calculated as ca. 1,446.8 mm. The forest is a subtropical monsoon climate evergreen broad-leaved forest. Flowering in May. Another population growing in the Danxia landscape of Chuanyanshijiufeng, Xinchang County, Shaoxing city, not far away from the type locality, was discovered by the first author in 2016. The two places are about 40 kilometres apart.</p></tp:treatment-sec><tp:treatment-sec sec-type="Proposed conservation status" id="SECID0EDCAE"><title>Proposed conservation status.</title><p>Based on the present field investigations, <italic><tp:taxon-name><tp:taxon-name-part taxon-name-part-type="genus" reg="Didymocarpus">Didymocarpus</tp:taxon-name-part> <tp:taxon-name-part taxon-name-part-type="species" reg="lobulatus">lobulatus</tp:taxon-name-part></tp:taxon-name></italic> is currently only known from two sites around the type locality. The two places are about 40 kilometres apart. The type population, which grew close to a country road, is potentially threatened by human activities. Although no such habitat destruction is currently occurring, this population is likely to be threatened in the foreseeable future under influences of man-made factors, for example, by road widening. Fortunately, the second population has been found in the well-protected core zone of the scenic spot, Chuanyanshijiufeng. Furthermore, this population is healthy and locally abundant with many young plants and seedlings growing in the area. Thus, it seems that this species is not at serious risk now and it is proposed as ‘Vulnerable’ (VU D2) according to the IUCN Red List Categories and Criteria (<xref ref-type="bibr" rid="B3">IUCN 2016</xref>).</p></tp:treatment-sec><tp:treatment-sec sec-type="notes" id="SECID0EYCAE"><title>Notes.</title><p>The geographical distributions of <italic><tp:taxon-name><tp:taxon-name-part taxon-name-part-type="genus" reg="Didymocarpus">Didymocarpus</tp:taxon-name-part> <tp:taxon-name-part taxon-name-part-type="species" reg="lobulatus">lobulatus</tp:taxon-name-part></tp:taxon-name></italic> and its congeners are identified in Map <xref ref-type="fig" rid="F3">1</xref>. There are altogether 7 species and one variety of sect. <tp:taxon-name><tp:taxon-name-part taxon-name-part-type="section" reg="Heteroboea">Heteroboea</tp:taxon-name-part></tp:taxon-name>, three species are endemic to East China (<italic><tp:taxon-name><tp:taxon-name-part taxon-name-part-type="genus" reg="Didymocarpus">Didymocarpus</tp:taxon-name-part> <tp:taxon-name-part taxon-name-part-type="species" reg="salviiflorus">salviiflorus</tp:taxon-name-part></tp:taxon-name></italic> and <italic><tp:taxon-name><tp:taxon-name-part taxon-name-part-type="genus" reg="Didymocarpus">D.</tp:taxon-name-part> <tp:taxon-name-part taxon-name-part-type="species" reg="cortusifolius">cortusifolius</tp:taxon-name-part></tp:taxon-name></italic> in Zhejiang prov. and <italic><tp:taxon-name><tp:taxon-name-part taxon-name-part-type="genus" reg="Didymocarpus">D.</tp:taxon-name-part> <tp:taxon-name-part taxon-name-part-type="species" reg="dissectus">dissectus</tp:taxon-name-part></tp:taxon-name></italic> in Fujian prov.) and two species and one variety (<italic><tp:taxon-name><tp:taxon-name-part taxon-name-part-type="genus" reg="Didymocarpus">D.</tp:taxon-name-part> <tp:taxon-name-part taxon-name-part-type="species" reg="yuenlingensis">yuenlingensis</tp:taxon-name-part></tp:taxon-name></italic> W.T. Wang, <italic><tp:taxon-name><tp:taxon-name-part taxon-name-part-type="genus" reg="Didymocarpus">D.</tp:taxon-name-part> <tp:taxon-name-part taxon-name-part-type="species" reg="sinoprimulinus">sinoprimulinus</tp:taxon-name-part></tp:taxon-name></italic> W.T. Wang and <tp:taxon-name><tp:taxon-name-part taxon-name-part-type="genus" reg="Didymocarpus">D.</tp:taxon-name-part> <tp:taxon-name-part taxon-name-part-type="species" reg="heucherifolius">heucherifolius</tp:taxon-name-part> <tp:taxon-name-part taxon-name-part-type="infraspecific-rank">var.</tp:taxon-name-part> <tp:taxon-name-part taxon-name-part-type="variety" reg="yinzhengii">yinzhengii</tp:taxon-name-part></tp:taxon-name>) endemic to Hunan prov. of South China. Only one species, <italic><tp:taxon-name><tp:taxon-name-part taxon-name-part-type="genus" reg="Didymocarpus">Didymocarpus</tp:taxon-name-part> <tp:taxon-name-part taxon-name-part-type="species" reg="heucherifolius">heucherifolius</tp:taxon-name-part></tp:taxon-name></italic>, is widespread, being distributed from northern Guangdong prov. of South China, to Jiangxi prov., Fujian prov., Anhui prov. and Zhejiang prov. of East China. As more and more field investigations are undertaken, the biodiversity of sect. <tp:taxon-name><tp:taxon-name-part taxon-name-part-type="section" reg="Heteroboea">Heteroboea</tp:taxon-name-part></tp:taxon-name> in East and South China will be better understood by researchers. The discovery of two new taxa, <italic><tp:taxon-name><tp:taxon-name-part taxon-name-part-type="genus" reg="Didymocarpus">Didymocarpus</tp:taxon-name-part> <tp:taxon-name-part taxon-name-part-type="species" reg="dissectus">dissectus</tp:taxon-name-part></tp:taxon-name></italic> Fang Wen, Y.L. Qiu, Jie Huang &amp; Y.G. Wei (2013) and <italic><tp:taxon-name><tp:taxon-name-part taxon-name-part-type="genus" reg="Didymocarpus">D.</tp:taxon-name-part> <tp:taxon-name-part taxon-name-part-type="species" reg="lobulatus">lobulatus</tp:taxon-name-part></tp:taxon-name></italic>, serve as two good examples. Differences between the new species and its morphologically related species in sect. <tp:taxon-name><tp:taxon-name-part taxon-name-part-type="section" reg="Heteroboea">Heteroboea</tp:taxon-name-part></tp:taxon-name> in Zhejiang prov. are shown in the following identification table (Table <xref ref-type="table" rid="T1">1</xref>) and Figure <xref ref-type="fig" rid="F4">3</xref>.</p><fig id="F3" position="float" orientation="portrait"><object-id xmlns:xlink="http://www.w3.org/1999/xlink" content-type="doi" xlink:type="simple">10.3897/phytokeys.157.30349.map1</object-id><object-id xmlns:xlink="http://www.w3.org/1999/xlink" content-type="zenodo_dep_id" xlink:type="simple">4012880</object-id><object-id xmlns:xlink="http://www.w3.org/1999/xlink" content-type="arpha" xlink:type="simple">B94E5F06-C6B3-530F-BD91-70D10BC6189A</object-id><label>Map 1.</label><caption><p>The distribution areas of <italic><tp:taxon-name><tp:taxon-name-part taxon-name-part-type="genus" reg="Didymocarpus">Didymocarpus</tp:taxon-name-part> <tp:taxon-name-part taxon-name-part-type="species" reg="lobulatus">lobulatus</tp:taxon-name-part></tp:taxon-name></italic> and its congeners in Zhejiang prov.: ➀ <italic><tp:taxon-name><tp:taxon-name-part taxon-name-part-type="genus" reg="Didymocarpus">D.</tp:taxon-name-part> <tp:taxon-name-part taxon-name-part-type="species" reg="lobulatus">lobulatus</tp:taxon-name-part></tp:taxon-name></italic> ➁ <italic><tp:taxon-name><tp:taxon-name-part taxon-name-part-type="genus" reg="Didymocarpus">D.</tp:taxon-name-part> <tp:taxon-name-part taxon-name-part-type="species" reg="cortusifolius">cortusifolius</tp:taxon-name-part></tp:taxon-name></italic> ➂ <italic><tp:taxon-name><tp:taxon-name-part taxon-name-part-type="genus" reg="Didymocarpus">D.</tp:taxon-name-part> <tp:taxon-name-part taxon-name-part-type="species" reg="salviiflorus">salviiflorus</tp:taxon-name-part></tp:taxon-name></italic> ➃ <italic><tp:taxon-name><tp:taxon-name-part taxon-name-part-type="genus" reg="Didymocarpus">D.</tp:taxon-name-part> <tp:taxon-name-part taxon-name-part-type="species" reg="heucherifolius">heucherifolius</tp:taxon-name-part></tp:taxon-name></italic> (in semi-elliptical region, the arrows point).</p></caption><graphic xmlns:xlink="http://www.w3.org/1999/xlink" xlink:href="phytokeys-157-145-g003.jpg" position="float" orientation="portrait" xlink:type="simple" id="oo_445944.jpg"><uri content-type="original_file" xlink:type="simple">https://binary.pensoft.net/fig/445944</uri></graphic></fig><table-wrap id="T1" position="float" orientation="portrait"><label>Table 1.</label><caption><p>Diagnostic character differences amongst <italic><tp:taxon-name><tp:taxon-name-part taxon-name-part-type="genus" reg="Didymocarpus">Didymocarpus</tp:taxon-name-part> <tp:taxon-name-part taxon-name-part-type="species" reg="lobulatus">lobulatus</tp:taxon-name-part></tp:taxon-name></italic> sp. nov., <italic><tp:taxon-name><tp:taxon-name-part taxon-name-part-type="genus" reg="Didymocarpus">D.</tp:taxon-name-part> <tp:taxon-name-part taxon-name-part-type="species" reg="heucherifolius">heucherifolius</tp:taxon-name-part></tp:taxon-name></italic>, <italic><tp:taxon-name><tp:taxon-name-part taxon-name-part-type="genus" reg="Didymocarpus">D.</tp:taxon-name-part> <tp:taxon-name-part taxon-name-part-type="species" reg="cortusifolius">cortusifolius</tp:taxon-name-part></tp:taxon-name></italic> and <italic><tp:taxon-name><tp:taxon-name-part taxon-name-part-type="genus" reg="Didymocarpus">D.</tp:taxon-name-part> <tp:taxon-name-part taxon-name-part-type="species" reg="salviiflorus">salviiflorus</tp:taxon-name-part></tp:taxon-name></italic>.</p></caption><table id="TID0EXYAE" rules="all"><tbody><tr><th rowspan="1" colspan="2">Character</th><th rowspan="1" colspan="1">
                    <italic><tp:taxon-name><tp:taxon-name-part taxon-name-part-type="genus" reg="Didymocarpus">D.</tp:taxon-name-part> <tp:taxon-name-part taxon-name-part-type="species" reg="lobulatus">lobulatus</tp:taxon-name-part></tp:taxon-name></italic>
                  </th><th rowspan="1" colspan="1">
                    <italic><tp:taxon-name><tp:taxon-name-part taxon-name-part-type="genus" reg="Didymocarpus">D.</tp:taxon-name-part> <tp:taxon-name-part taxon-name-part-type="species" reg="heucherifolius">heucherifolius</tp:taxon-name-part></tp:taxon-name></italic>
                  </th><th rowspan="1" colspan="1">
                    <italic><tp:taxon-name><tp:taxon-name-part taxon-name-part-type="genus" reg="Didymocarpus">D.</tp:taxon-name-part> <tp:taxon-name-part taxon-name-part-type="species" reg="cortusifolius">cortusifolius</tp:taxon-name-part></tp:taxon-name></italic>
                  </th><th rowspan="1" colspan="1">
                    <italic><tp:taxon-name><tp:taxon-name-part taxon-name-part-type="genus" reg="Didymocarpus">D.</tp:taxon-name-part> <tp:taxon-name-part taxon-name-part-type="species" reg="salviiflorus">salviiflorus</tp:taxon-name-part></tp:taxon-name></italic>
                  </th></tr><tr><td rowspan="3" colspan="1">
                    <bold>Bracts</bold>
                  </td><td rowspan="1" colspan="1">
                    <bold>shape</bold>
                  </td><td rowspan="1" colspan="1">subulate to subulate-triangle</td><td rowspan="1" colspan="1">elliptic</td><td rowspan="1" colspan="1">ovate to elliptic</td><td rowspan="1" colspan="1">Semi-orbicular</td></tr><tr><td rowspan="1" colspan="1">
                    <bold>size</bold>
                  </td><td rowspan="1" colspan="1">ca. 8 × 2–3 mm</td><td rowspan="1" colspan="1">5-10 × 1.8–4.5 mm</td><td rowspan="1" colspan="1">3.5–7 × 1.5–3 mm</td><td rowspan="1" colspan="1">ca. 5 × 10 mm</td></tr><tr><td rowspan="1" colspan="1">
                    <bold>margin</bold>
                  </td><td rowspan="1" colspan="1">sparsely crenate from the middle</td><td rowspan="1" colspan="1">entire</td><td rowspan="1" colspan="1">entire</td><td rowspan="1" colspan="1">sparsely crenate</td></tr><tr><td rowspan="1" colspan="1">
                    <bold>Bracteoles</bold>
                  </td><td rowspan="1" colspan="1">
                    <bold>shape</bold>
                  </td><td rowspan="1" colspan="1">subulate</td><td rowspan="1" colspan="1">usually lacking</td><td rowspan="1" colspan="1">ovate to oblong</td><td rowspan="1" colspan="1">usually lacking</td></tr><tr><td rowspan="3" colspan="1">
                    <bold>Calyx</bold>
                  </td><td rowspan="1" colspan="1">
                    <bold>form</bold>
                  </td><td rowspan="1" colspan="1">actinomorphic, shallowly 5-lobed to about two-thirds of the calyx length from the base</td><td rowspan="1" colspan="1">slightly zygomorphic, 5-lobed to the base</td><td rowspan="1" colspan="1">actinomorphic, 5-lobed to about half of the calyx length from the base</td><td rowspan="1" colspan="1">actinomorphic, 5-lobed to about half of the calyx length from the base</td></tr><tr><td rowspan="1" colspan="1">
                    <bold>lobes size</bold>
                  </td><td rowspan="1" colspan="1">ca. 5 × 2.5 mm</td><td rowspan="1" colspan="1">3–4 × 1–2 mm</td><td rowspan="1" colspan="1">1–3 × ca. 2 mm</td><td rowspan="1" colspan="1">2–2.2 × 4–4.5 mm</td></tr><tr><td rowspan="1" colspan="1">
                    <bold>lobes margin</bold>
                  </td><td rowspan="1" colspan="1">nearly entire to entire</td><td rowspan="1" colspan="1">sparsely denticulate</td><td rowspan="1" colspan="1">denticulate</td><td rowspan="1" colspan="1">denticulate to entire</td></tr><tr><td rowspan="2" colspan="1">
                    <bold>Stamens</bold>
                  </td><td rowspan="1" colspan="1">
                    <bold>place</bold>
                  </td><td rowspan="1" colspan="1">adnate to corolla ca. 5 mm from base</td><td rowspan="1" colspan="1">adnate to corolla 10-12 mm from base</td><td rowspan="1" colspan="1">adnate to corolla 10-14 mm from base</td><td rowspan="1" colspan="1">adnate to corolla ca. 10 mm from base</td></tr><tr><td rowspan="1" colspan="1">
                    <bold>indumentum</bold>
                  </td><td rowspan="1" colspan="1">sparsely brownish glandular-puberulous</td><td rowspan="1" colspan="1">white glandular-puberulous</td><td rowspan="1" colspan="1">nearly glabrous</td><td rowspan="1" colspan="1">sparsely white puberulent</td></tr></tbody></table></table-wrap></tp:treatment-sec><tp:treatment-sec sec-type="Other specimen examined" id="SECID0EZTAE"><title>Other specimen examined.</title><p>CHINA. Zhejiang Province: Shaoxing city, Xinchang County, Chuanyanshijiufeng, Danxia landscape, secondary forests, <named-content xmlns:xlink="http://www.w3.org/1999/xlink" content-type="dwc:verbatimCoordinates" xlink:type="simple"><named-content content-type="geo-json" specific-use="{&#34;type&#34;:&#34;Point&#34;,&#34;coordinates&#34;:[120.800000,29.383333]}" id="NCID0ECUAE" xlink:type="simple">29°23'N, 120°48'E</named-content></named-content>, 248 m a.s.l., 11 November 2018, in fruit, <italic>WYG181111-01</italic> (IBK!).</p><fig id="F4" position="float" orientation="portrait"><object-id xmlns:xlink="http://www.w3.org/1999/xlink" content-type="doi" xlink:type="simple">10.3897/phytokeys.157.30349.figure3</object-id><object-id xmlns:xlink="http://www.w3.org/1999/xlink" content-type="zenodo_dep_id" xlink:type="simple">4012882</object-id><object-id xmlns:xlink="http://www.w3.org/1999/xlink" content-type="arpha" xlink:type="simple">615E484C-09BA-5F5A-AB89-171E176CA22F</object-id><label>Figure 3.</label><caption><p><bold>A</bold><italic><tp:taxon-name><tp:taxon-name-part taxon-name-part-type="genus" reg="Didymocarpus">Didymocarpus</tp:taxon-name-part> <tp:taxon-name-part taxon-name-part-type="species" reg="lobulatus">lobulatus</tp:taxon-name-part></tp:taxon-name></italic><bold>B</bold><italic><tp:taxon-name><tp:taxon-name-part taxon-name-part-type="genus" reg="Didymocarpus">D.</tp:taxon-name-part> <tp:taxon-name-part taxon-name-part-type="species" reg="heucherifolius">heucherifolius</tp:taxon-name-part></tp:taxon-name></italic><bold>C</bold><italic><tp:taxon-name><tp:taxon-name-part taxon-name-part-type="genus" reg="Didymocarpus">D.</tp:taxon-name-part> <tp:taxon-name-part taxon-name-part-type="species" reg="cortusifolius">cortusifolius</tp:taxon-name-part></tp:taxon-name></italic><bold>D</bold><italic><tp:taxon-name><tp:taxon-name-part taxon-name-part-type="genus" reg="Didymocarpus">D.</tp:taxon-name-part> <tp:taxon-name-part taxon-name-part-type="species" reg="salviiflorus">salviiflorus</tp:taxon-name-part></tp:taxon-name></italic><bold>1</bold> Habitats <bold>2</bold> The frontal view of corolla and cyme <bold>3</bold> Cyme and bracts <bold>4</bold> calyx lobes.</p></caption><graphic xmlns:xlink="http://www.w3.org/1999/xlink" xlink:href="phytokeys-157-145-g004.jpg" position="float" orientation="portrait" xlink:type="simple" id="oo_445945.jpg"><uri content-type="original_file" xlink:type="simple">https://binary.pensoft.net/fig/445945</uri></graphic></fig></tp:treatment-sec><ref-list><ref id="B3"><mixed-citation xmlns:xlink="http://www.w3.org/1999/xlink" xlink:type="simple"><institution xlink:type="simple">IUCN</institution> (<year>2016</year>) Guidelines for using the IUCN Red List categories and criteria. Version 12. Prepared by the Standards and Petitions Subcommittee. <ext-link xlink:type="simple" ext-link-type="uri" xlink:href="http://jr.iucnredlist.org/documents/">http://jr.iucnredlist.org/documents/</ext-link></mixed-citation></ref></ref-list></tp:taxon-treatment>
